# Supplementary material for: Identification of histone deacetylase genes in Dendrobium officinale and their expression profiles under phytohormone and abiotic stress treatments
Source: PeerJ. 2020 Dec 15;8:e10482. doi: 10.7717/peerj.10482 (PMC7747690; doi:10.7717/peerj.10482)
Supplement: Supplemental Information 1 [file peerj-08-10482-s001.zip]

Archive with 4 entries (3 files):
- Data S1/
- Data S1/File 1. Nucleotide and amino acid sequences.xlsx
- Data S1/File 2. FKPM values of DoHDAC genes.xlsx
- Data S1/File 3. qRT-PCR DATA summary.xlsx
